# Supplementary material for: Differences in phenotype between long-lived memory B cells against Plasmodium falciparum merozoite antigens and variant surface antigens
Source: PLoS Pathog. 2024 Oct 28;20(10):e1012661. doi: 10.1371/journal.ppat.1012661 (PMC11542837; doi:10.1371/journal.ppat.1012661)
Supplement: S1 Table — (XLSX) [file ppat.1012661.s006.xlsx]

## Sheet: Study participants
	age (years)			malaria resistance genes genotype
Donor ID	at TP1	at TP2	Sex	G6PD	Alpha-thalassemia	HbS	CD36	TP2 - TP1 (years)	Years since last parasite positive test (TP2)	Pf parasite status at TP1	Pf parasite status at TP2
3151	28.1836	30.3205	Female	Wildtype	Wildtype	Hb AA	Wild-type	2.13699	1.90137	Negative blood smear / LAMP negative	Negative blood smear / LAMP negative
3188	22.6932	25.5534	Female	Wildtype	alpha + thalassemia	Hb AA	Wild-type	2.86027	1.38356	Negative blood smear / LAMP positive	Negative blood smear / LAMP negative
3212	38.4164	41.274	Female	Wildtype	Wildtype	Hb AA	Missing	2.85753	1.13699	Negative blood smear / LAMP negative	Negative blood smear / LAMP negative
3244	24.1644	27.126	Female	Heterozygote	alpha + thalassemia	Hb AA	Wild-type	2.96164	1.94247	Negative blood smear / LAMP negative	Negative blood smear / LAMP negative
3261	43.3589	45.474	Female	Wildtype	Wildtype	Hb AA	Wild-type	2.11507	2.5	Negative blood smear / LAMP negative	Negative blood smear / LAMP negative
3283	62.2466	64.5151	Female	Wildtype	Wildtype	Hb AA	Wild-type	2.26849	1.55342	Negative blood smear / LAMP negative	Negative blood smear / LAMP negative
3338	54.2795	56.1589	Female	Heterozygote	alpha + thalassemia	Hb AA	Wild-type	1.87945	1.14521	Negative blood smear / LAMP negative	Negative blood smear / LAMP negative
3223	22.3973	25.274	Female	Heterozygote	Wildtype	Hb AA	Wild-type	2.87671	1.84932	Negative blood smear / LAMP negative	Negative blood smear / LAMP negative
3324	49.4219	52.3753	Female	Wildtype	alpha + thalassemia	Hb AA	Wild-type	2.95342	1.3	Negative blood smear / LAMP positive	Negative blood smear / LAMP negative
3341	53.0301	55.4904	Female	Wildtype	alpha + thalassemia	Hb AA	Wild-type	2.46027	2.46027	Negative blood smear / LAMP positive	Negative blood smear / LAMP negative
TP = time point
