# Supplementary material for: Differences in phenotype between long-lived memory B cells against Plasmodium falciparum merozoite antigens and variant surface antigens
Source: PLoS Pathog. 2024 Oct 28;20(10):e1012661. doi: 10.1371/journal.ppat.1012661 (PMC11542837; doi:10.1371/journal.ppat.1012661)
Supplement: S2 Table — (XLSX) [file ppat.1012661.s007.xlsx]

## Sheet: Sheet1
Antibody	Clone	Source	Catalog no.	RRID
Super Bright 645 anti-human CD19	HIB19	Thermo	64-0199-42	AB_2662583
Spark YG 593 anti-human CD20	2H7	BioLegend	302367	AB_2894449
PerCP-eFluor 710 anti-human CD21	HB5	Thermo	46-0219-42	AB_2573672
Brilliant Violet 605 anti-human CD24	ML5	BioLegend	311123	AB_2562287
PE/Cyanine7 anti-human CD27	O323	BioLegend	302837	AB_2561918
APC/Fire 810 anti-human CD38	HB-7	BioLegend	356643	AB_2860936
PE/Cyanine5 anti-human CD83	HB15e	BioLegend	305310	AB_314518
PE-Dazzle 594 anti-human CD86	BU63	BioLegend	374217	AB_2814336
BUV737 anti-human CD95	DX2	BD	612790	AB_2870117
Pacific Blue anti-human IgD	IA6-2	BioLegend	348223	AB_2561596
BV570 anti-human IgM	MHM-88	BioLegend	314517	AB_10913816
BV510 anti-human IgG	M1310G05	BioLegend	410715	AB_2728445
FITC anti-human IgA	mA-6E1	Miltenyi	130114001	AB_2726443
PE-Fire 810 anti-human CXCR3	G025H7	BioLegend	353759	AB_2894484
Brilliant Violet 750 anti-human CXCR5	J252D4	BioLegend	356941	AB_2832703
APC/Cyanine 7 anti-human CD11c	Bu15	BioLegend	337217	AB_10661724
Brilliant Violet 711 anti-human T-bet	4B10	BioLegend	644819	AB_11218985
BUV805 anti-human FcRL5	509F6	BD	749599	AB_2873901
RRID = Research Resource Identification (www.rrids.org)
