# Supplementary material for: Differences in phenotype between long-lived memory B cells against Plasmodium falciparum merozoite antigens and variant surface antigens
Source: PLoS Pathog. 2024 Oct 28;20(10):e1012661. doi: 10.1371/journal.ppat.1012661 (PMC11542837; doi:10.1371/journal.ppat.1012661)
Supplement: S3 Table — (XLSX) [file ppat.1012661.s008.xlsx]

## Sheet: Figure 1
Donor	Visit date	Malaria diagnosis and parasite status	Pf infection	Sample collection	Recent infection (within 3 months before sample collection)		IRS round	Time frame		Year	Pf infections	Comment
3151	2012-02-03	Blood smear negative / LAMP not done	Negative				1	December 2014 - February 2015		2012	20
3151	2012-02-15	Blood smear negative / LAMP not done	Negative				2	June - July 2015		2013	19	TP1
3151	2012-02-23	Blood smear negative / LAMP negative	Negative				3	November - December 2015		2014	20	TP1
3151	2012-04-25	Blood smear negative / LAMP not done	Negative				4	June - July 2016		2015	8	start IRS
3151	2012-05-14	Blood smear negative / LAMP not done	Negative							2016	0	TP2
3151	2012-05-23	Blood smear negative / LAMP negative	Negative
3151	2012-07-19	Symptomatic malaria	Positive
3151	2012-08-02	Blood smear negative / LAMP not done	Negative
3151	2012-08-22	Blood smear negative / LAMP negative	Negative
3151	2012-11-21	Blood smear negative / LAMP negative	Negative
3151	2012-12-15	Blood smear negative / LAMP not done	Negative
3151	2013-02-20	Blood smear negative / LAMP negative	Negative
3151	2013-03-30	Blood smear negative / LAMP not done	Negative
3151	2013-05-22	Blood smear negative / LAMP positive	Positive
3151	2013-06-10	Blood smear negative / LAMP not done	Negative
3151	2013-08-21	Blood smear negative / LAMP positive	Positive
3151	2013-11-23	Blood smear negative / LAMP negative	Negative
3151	2013-12-17	Blood smear negative / LAMP not done	Negative
3151	2014-02-01	Blood smear negative / LAMP not done	Negative
3151	2014-02-19	Blood smear negative / LAMP positive	Positive
3151	2014-04-21	Blood smear negative / LAMP not done	Negative
3151	2014-05-21	Blood smear negative / LAMP positive	Positive
3151	2014-08-20	Blood smear negative / LAMP negative	Negative	pre-IRS sample
3151	2014-11-19	Blood smear negative / LAMP positive	Positive
3151	2015-02-18	Blood smear negative / LAMP negative	Negative
3151	2015-05-20	Blood smear negative / LAMP negative	Negative
3151	2015-08-12	Blood smear negative / LAMP negative	Negative
3151	2015-09-13	Blood smear negative / LAMP not done	Negative
3151	2015-11-04	Blood smear negative / LAMP negative	Negative
3151	2016-01-27	Blood smear negative / LAMP negative	Negative
3151	2016-04-20	Blood smear negative / LAMP negative	Negative
3151	2016-07-20	Blood smear negative / LAMP negative	Negative		Upper respiratory tract infection
3151	2016-09-07	Blood smear negative / LAMP negative	Negative
3151	2016-10-07	Blood smear not indicated	N/A		Otitis media - suppurative
3151	2016-10-08	Blood smear negative / LAMP negative	Negative	post-IRS sample
3151	2016-11-04	Blood smear negative / LAMP negative	Negative
3151	2016-12-01	Blood smear negative / LAMP negative	Negative
3151	2016-12-28	Blood smear negative / LAMP negative	Negative
3188	2012-03-06	Blood smear negative / LAMP positive	Positive
3188	2012-04-25	Blood smear negative / LAMP not done	Negative
3188	2012-05-13	Blood smear negative / LAMP not done	Negative
3188	2012-06-05	Blood smear negative / LAMP positive	Positive
3188	2012-06-14	Blood smear negative / LAMP not done	Negative
3188	2012-06-19	Blood smear negative / LAMP not done	Negative
3188	2012-09-04	Blood smear positive / no malaria	Positive
3188	2012-10-15	Blood smear negative / LAMP not done	Negative
3188	2012-12-04	Blood smear negative / LAMP positive	Positive
3188	2013-03-05	Blood smear negative / LAMP positive	Positive
3188	2013-06-04	Blood smear negative / LAMP positive	Positive
3188	2013-06-25	Blood smear negative / LAMP not done	Negative
3188	2013-06-30	Blood smear negative / LAMP not done	Negative
3188	2013-09-03	Blood smear negative / LAMP positive	Positive
3188	2013-09-15	Symptomatic malaria	Positive		Malaria
3188	2013-10-22	Blood smear negative / LAMP not done	Negative
3188	2013-12-03	Blood smear negative / LAMP positive	Positive	pre-IRS sample
3188	2014-03-04	Blood smear negative / LAMP positive	Positive
3188	2014-05-12	Blood smear negative / LAMP not done	Negative
3188	2014-06-03	Blood smear positive / no malaria	Positive
3188	2014-09-02	Blood smear negative / LAMP positive	Positive
3188	2014-09-15	Blood smear negative / LAMP not done	Negative
3188	2014-12-02	Blood smear negative / LAMP positive	Positive
3188	2015-02-24	Blood smear negative / LAMP positive	Positive
3188	2015-03-28	Symptomatic malaria	Positive
3188	2015-05-19	Blood smear negative / LAMP positive	Positive
3188	2015-07-24	Blood smear negative / LAMP not done	Negative
3188	2015-08-11	Blood smear negative / LAMP negative	Negative
3188	2015-11-02	Blood smear negative / LAMP negative	Negative
3188	2016-01-25	Blood smear negative / LAMP negative	Negative
3188	2016-04-18	Blood smear negative / LAMP negative	Negative
3188	2016-07-20	Blood smear negative / LAMP negative	Negative
3188	2016-08-17	Blood smear negative / LAMP negative	Negative
3188	2016-09-14	Blood smear negative / LAMP negative	Negative
3188	2016-10-12	Blood smear negative / LAMP negative	Negative	post-IRS sample
3188	2016-11-09	Blood smear negative / LAMP negative	Negative
3188	2016-12-07	Blood smear negative / LAMP negative	Negative
3212	2012-01-09	Symptomatic malaria	Positive
3212	2012-03-10	Blood smear negative / LAMP negative	Negative
3212	2012-04-03	Blood smear negative / LAMP not done	Negative
3212	2012-04-28	Blood smear negative / LAMP not done	Negative
3212	2012-06-09	Blood smear negative / LAMP negative	Negative
3212	2012-07-07	Blood smear negative / LAMP not done	Negative
3212	2012-07-24	Blood smear negative / LAMP not done	Negative
3212	2012-08-13	Blood smear negative / LAMP not done	Negative
3212	2012-09-08	Blood smear negative / LAMP negative	Negative
3212	2012-09-17	Blood smear negative / LAMP not done	Negative
3212	2012-09-23	Blood smear negative / LAMP not done	Negative
3212	2012-12-08	Blood smear negative / LAMP negative	Negative
3212	2013-01-27	Blood smear negative / LAMP not done	Negative
3212	2013-03-03	Blood smear negative / LAMP not done	Negative
3212	2013-03-10	Blood smear negative / LAMP negative	Negative
3212	2013-03-19	Blood smear negative / LAMP not done	Negative
3212	2013-05-18	Blood smear negative / LAMP not done	Negative
3212	2013-06-05	Blood smear negative / LAMP positive	Positive
3212	2013-07-12	Symptomatic malaria	Positive
3212	2013-07-18	Blood smear negative / LAMP not done	Negative
3212	2013-09-07	Blood smear negative / LAMP negative	Negative
3212	2013-09-27	Blood smear negative / LAMP not done	Negative		Urinary tract infection
3212	2013-10-14	Blood smear negative / LAMP not done	Negative		Upper respiratory tract infection
3212	2013-10-21	Blood smear not indicated	N/A		Upper respiratory tract infection | Urinary tract infection
3212	2013-11-03	Blood smear negative / LAMP not done	Negative		Common cold / flu
3212	2013-11-18	Blood smear not indicated	N/A		Upper respiratory tract infection
3212	2013-11-30	Blood smear negative / LAMP negative	Negative	pre-IRS sample
3212	2013-12-03	Blood smear negative / LAMP not done	Negative
3212	2014-03-01	Blood smear negative / LAMP negative	Negative
3212	2014-04-05	Blood smear negative / LAMP not done	Negative
3212	2014-04-24	Blood smear negative / LAMP not done	Negative
3212	2014-05-31	Blood smear negative / LAMP negative	Negative
3212	2014-07-25	Blood smear negative / LAMP not done	Negative
3212	2014-08-30	Blood smear negative / LAMP negative	Negative
3212	2014-11-08	Blood smear negative / LAMP not done	Negative
3212	2014-11-29	Blood smear negative / LAMP negative	Negative
3212	2015-02-28	Blood smear negative / LAMP positive	Positive
3212	2015-05-23	Blood smear negative / LAMP negative	Negative
3212	2015-08-15	Blood smear negative / LAMP positive	Positive
3212	2015-11-07	Blood smear negative / LAMP negative	Negative
3212	2016-01-31	Blood smear negative / LAMP negative	Negative
3212	2016-04-23	Blood smear negative / LAMP negative	Negative
3212	2016-07-16	Blood smear negative / LAMP negative	Negative
3212	2016-08-13	Blood smear negative / LAMP negative	Negative
3212	2016-09-10	Blood smear negative / LAMP negative	Negative		Upper respiratory tract infection
3212	2016-10-08	Blood smear negative / LAMP negative	Negative	post-IRS sample
3212	2016-11-05	Blood smear negative / LAMP negative	Negative
3212	2016-12-03	Blood smear negative / LAMP negative	Negative
3212	2016-12-31	Blood smear negative / LAMP negative	Negative
3244	2012-02-13	Blood smear negative / LAMP not done	Negative
3244	2012-03-09	Blood smear negative / LAMP not done	Negative
3244	2012-03-12	Blood smear negative / LAMP negative	Negative
3244	2012-04-25	Blood smear negative / LAMP not done	Negative
3244	2012-06-01	Blood smear negative / LAMP not done	Negative
3244	2012-06-11	Blood smear negative / LAMP negative	Negative
3244	2012-07-27	Blood smear negative / LAMP not done	Negative
3244	2012-08-14	Symptomatic malaria	Positive
3244	2012-09-10	Blood smear negative / LAMP negative	Negative
3244	2012-09-26	Blood smear negative / LAMP not done	Negative
3244	2012-11-04	Blood smear negative / LAMP not done	Negative
3244	2012-12-10	Blood smear negative / LAMP negative	Negative
3244	2013-01-04	Blood smear negative / LAMP not done	Negative
3244	2013-01-14	Blood smear negative / LAMP not done	Negative
3244	2013-03-11	Blood smear negative / LAMP negative	Negative
3244	2013-04-08	Symptomatic malaria	Positive
3244	2013-05-23	Blood smear negative / LAMP not done	Negative
3244	2013-06-10	Blood smear negative / LAMP negative	Negative
3244	2013-08-11	Symptomatic malaria	Positive
3244	2013-08-26	Blood smear negative / LAMP not done	Negative
3244	2013-09-10	Blood smear negative / LAMP negative	Negative
3244	2013-11-14	Blood smear negative / LAMP not done	Negative
3244	2013-12-10	Blood smear negative / LAMP negative	Negative	pre-IRS sample
3244	2013-12-14	Blood smear negative / LAMP not done	Negative
3244	2014-01-04	Blood smear negative / LAMP not done	Negative
3244	2014-01-22	Blood smear negative / LAMP not done	Negative
3244	2014-03-10	Blood smear negative / LAMP positive	Positive
3244	2014-05-15	Blood smear negative / LAMP not done	Negative
3244	2014-06-10	Blood smear negative / LAMP negative	Negative
3244	2014-06-20	Symptomatic malaria	Positive
3244	2014-09-09	Blood smear positive / no malaria	Positive
3244	2014-09-14	Symptomatic malaria	Positive
3244	2014-12-10	Blood smear negative / LAMP positive	Positive
3244	2015-01-18	Blood smear negative / LAMP not done	Negative
3244	2015-02-01	Blood smear negative / LAMP not done	Negative
3244	2015-03-10	Blood smear negative / LAMP negative	Negative
3244	2015-06-10	Blood smear negative / LAMP negative	Negative
3244	2015-08-20	Blood smear negative / LAMP not done	Negative
3244	2015-09-09	Blood smear negative / LAMP negative	Negative
3244	2015-12-11	Blood smear negative / LAMP negative	Negative
3244	2016-03-14	Blood smear negative / LAMP negative	Negative
3244	2016-06-10	Blood smear negative / LAMP negative	Negative
3244	2016-08-10	Blood smear negative / LAMP negative	Negative
3244	2016-09-02	Blood smear negative / LAMP negative	Negative
3244	2016-09-16	Blood smear not indicated	N/A		Upper respiratory tract infection
3244	2016-09-30	Blood smear negative / LAMP negative	Negative
3244	2016-10-28	Blood smear negative / LAMP negative	Negative
3244	2016-11-25	Blood smear negative / LAMP negative	Negative	post-IRS sample
3244	2016-12-22	Blood smear negative / LAMP negative	Negative
3261	2012-01-31	Blood smear negative / LAMP not done	Negative
3261	2012-03-07	Blood smear negative / LAMP negative	Negative
3261	2012-06-06	Blood smear negative / LAMP negative	Negative
3261	2012-09-11	Blood smear negative / LAMP negative	Negative
3261	2012-09-28	Blood smear negative / LAMP not done	Negative
3261	2012-11-21	Blood smear negative / LAMP not done	Negative
3261	2012-12-11	Blood smear negative / LAMP negative	Negative
3261	2013-03-12	Blood smear negative / LAMP positive	Positive
3261	2013-06-11	Blood smear negative / LAMP negative	Negative
3261	2013-09-10	Blood smear negative / LAMP negative	Negative
3261	2013-12-10	Blood smear negative / LAMP negative	Negative
3261	2014-01-10	Blood smear negative / LAMP not done	Negative
3261	2014-03-14	Blood smear negative / LAMP negative	Negative
3261	2014-05-14	Symptomatic malaria	Positive
3261	2014-06-17	Blood smear negative / LAMP negative	Negative
3261	2014-07-19	Blood smear negative / LAMP not done	Negative		Upper respiratory tract infection
3261	2014-09-16	Blood smear negative / LAMP negative	Negative	pre-IRS sample
3261	2014-10-25	Blood smear negative / LAMP not done	Negative
3261	2014-12-16	Blood smear negative / LAMP negative	Negative
3261	2015-02-06	Blood smear negative / LAMP not done	Negative
3261	2015-03-17	Blood smear negative / LAMP negative	Negative
3261	2015-06-09	Blood smear negative / LAMP negative	Negative
3261	2015-08-11	Blood smear negative / LAMP not done	Negative
3261	2015-09-01	Blood smear negative / LAMP negative	Negative
3261	2015-10-03	Blood smear negative / LAMP not done	Negative
3261	2015-11-24	Blood smear negative / LAMP negative	Negative
3261	2016-02-16	Blood smear negative / LAMP negative	Negative
3261	2016-05-10	Blood smear negative / LAMP negative	Negative
3261	2016-07-02	Blood smear negative / LAMP not done	Negative
3261	2016-08-05	Blood smear negative / LAMP negative	Negative
3261	2016-08-31	Blood smear negative / LAMP negative	Negative
3261	2016-09-29	Blood smear negative / LAMP negative	Negative
3261	2016-10-27	Blood smear negative / LAMP negative	Negative	post-IRS sample
3261	2016-11-23	Blood smear negative / LAMP negative	Negative
3261	2016-12-20	Blood smear negative / LAMP negative	Negative
3283	2012-02-28	Blood smear negative / LAMP positive	Positive
3283	2012-05-28	Blood smear negative / LAMP negative	Negative
3283	2012-09-02	Blood smear negative / LAMP positive	Positive
3283	2012-09-20	Blood smear negative / LAMP not done	Negative
3283	2012-12-01	Blood smear negative / LAMP positive	Positive
3283	2013-01-03	Blood smear negative / LAMP not done	Negative
3283	2013-03-07	Blood smear negative / LAMP negative	Negative
3283	2013-06-06	Blood smear negative / LAMP negative	Negative
3283	2013-08-20	Blood smear negative / LAMP not done	Negative
3283	2013-09-05	Blood smear negative / LAMP negative	Negative
3283	2013-10-08	Blood smear negative / LAMP not done	Negative
3283	2013-12-05	Blood smear negative / LAMP negative	Negative
3283	2014-03-10	Blood smear negative / LAMP negative	Negative
3283	2014-06-24	Blood smear negative / LAMP negative	Negative	pre-IRS sample
3283	2014-09-24	Blood smear negative / LAMP negative	Negative
3283	2014-12-24	Blood smear negative / LAMP positive	Positive
3283	2015-01-04	Blood smear negative / LAMP not done	Negative
3283	2015-03-18	Blood smear negative / LAMP positive	Positive
3283	2015-06-10	Blood smear negative / LAMP negative	Negative
3283	2015-08-06	Blood smear negative / LAMP negative	Negative
3283	2015-10-28	Blood smear negative / LAMP negative	Negative
3283	2016-01-21	Blood smear negative / LAMP negative	Negative
3283	2016-04-13	Blood smear negative / LAMP negative	Negative
3283	2016-07-07	Blood smear negative / LAMP negative	Negative
3283	2016-08-03	Blood smear negative / LAMP negative	Negative
3283	2016-09-02	Blood smear negative / LAMP negative	Negative
3283	2016-09-29	Blood smear negative / LAMP negative	Negative	post-IRS sample
3283	2016-10-28	Blood smear negative / LAMP negative	Negative
3283	2016-11-22	Blood smear negative / LAMP negative	Negative
3283	2016-12-21	Blood smear negative / LAMP negative	Negative
3338	2012-03-14	Blood smear negative / LAMP positive	Positive
3338	2012-06-13	Blood smear negative / LAMP positive	Positive
3338	2012-09-12	Blood smear negative / LAMP positive	Positive
3338	2012-12-02	Blood smear negative / LAMP not done	Negative
3338	2012-12-12	Blood smear positive / no malaria	Positive
3338	2013-03-13	Blood smear negative / LAMP negative	Negative
3338	2013-06-12	Blood smear negative / LAMP positive	Positive
3338	2013-09-11	Blood smear negative / LAMP negative	Negative
3338	2013-12-11	Blood smear negative / LAMP positive	Positive
3338	2014-03-12	Blood smear negative / LAMP positive	Positive
3338	2014-06-11	Blood smear negative / LAMP negative	Negative
3338	2014-09-10	Blood smear negative / LAMP negative	Negative	pre-IRS sample
3338	2014-12-10	Blood smear negative / LAMP negative	Negative
3338	2015-03-11	Blood smear negative / LAMP negative	Negative
3338	2015-06-03	Blood smear negative / LAMP positive	Positive
3338	2015-08-26	Blood smear negative / LAMP negative	Negative
3338	2015-11-18	Blood smear negative / LAMP negative	Negative
3338	2016-02-10	Blood smear negative / LAMP negative	Negative
3338	2016-05-04	Blood smear negative / LAMP negative	Negative
3338	2016-07-27	Blood smear negative / LAMP negative	Negative	post-IRS sample
3338	2016-08-24	Blood smear negative / LAMP negative	Negative
3338	2016-09-21	Blood smear negative / LAMP negative	Negative
3338	2016-10-26	Blood smear negative / LAMP negative	Negative
3338	2016-11-16	Blood smear negative / LAMP negative	Negative
3338	2016-12-15	Blood smear negative / LAMP negative	Negative
3223	2012-03-08	Blood smear negative / LAMP negative	Negative
3223	2012-06-07	Blood smear negative / LAMP positive	Positive
3223	2012-07-19	Blood smear negative / LAMP not done	Negative
3223	2012-07-27	Blood smear negative / LAMP not done	Negative
3223	2012-09-06	Blood smear negative / LAMP negative	Negative
3223	2012-09-15	Blood smear negative / LAMP not done	Negative
3223	2012-09-25	Blood smear negative / LAMP not done	Negative
3223	2012-10-12	Blood smear negative / LAMP not done	Negative
3223	2012-10-22	Blood smear negative / LAMP not done	Negative
3223	2012-11-26	Blood smear negative / LAMP not done	Negative
3223	2012-12-06	Blood smear negative / LAMP negative	Negative
3223	2013-03-07	Blood smear negative / LAMP negative	Negative
3223	2013-04-09	Blood smear negative / LAMP not done	Negative
3223	2013-06-06	Blood smear negative / LAMP positive	Positive
3223	2013-07-10	Blood smear negative / LAMP not done	Negative
3223	2013-08-24	Blood smear negative / LAMP not done	Negative
3223	2013-09-05	Blood smear negative / LAMP negative	Negative
3223	2013-11-01	Blood smear negative / LAMP not done	Negative		Pharyngitis
3223	2013-12-02	Blood smear not indicated	N/A		Urinary tract infection
3223	2013-12-05	Blood smear negative / LAMP negative	Negative	pre-IRS sample
3223	2014-02-14	Blood smear negative / LAMP not done	Negative
3223	2014-03-05	Blood smear negative / LAMP not done	Negative
3223	2014-03-10	Blood smear negative / LAMP negative	Negative
3223	2014-05-17	Blood smear negative / LAMP not done	Negative
3223	2014-06-13	Blood smear positive / no malaria	Positive
3223	2014-07-01	Blood smear negative / LAMP not done	Negative
3223	2014-07-14	Blood smear negative / LAMP not done	Negative
3223	2014-09-12	Blood smear negative / LAMP positive	Positive
3223	2014-10-10	Blood smear negative / LAMP not done	Negative
3223	2014-12-01	Blood smear negative / LAMP not done	Negative
3223	2014-12-12	Blood smear negative / LAMP positive	Positive
3223	2015-03-06	Blood smear negative / LAMP negative	Negative
3223	2015-05-31	Blood smear negative / LAMP negative	Negative
3223	2015-08-23	Blood smear negative / LAMP negative	Negative
3223	2015-10-08	Blood smear negative / LAMP not done	Negative
3223	2015-11-15	Blood smear negative / LAMP negative	Negative
3223	2015-11-30	Blood smear negative / LAMP not done	Negative
3223	2016-02-05	Blood smear negative / LAMP negative	Negative
3223	2016-05-08	Blood smear negative / LAMP negative	Negative
3223	2016-07-28	Blood smear negative / LAMP negative	Negative
3223	2016-08-25	Blood smear negative / LAMP negative	Negative
3223	2016-09-04	Blood smear not indicated	N/A		Upper respiratory tract infection
3223	2016-09-22	Blood smear negative / LAMP negative	Negative
3223	2016-10-16	Blood smear not indicated	N/A		Upper respiratory tract infection
3223	2016-10-20	Blood smear negative / LAMP negative	Negative	post-IRS sample
3223	2016-11-18	Blood smear negative / LAMP negative	Negative
3223	2016-12-15	Blood smear negative / LAMP negative	Negative
3324	2012-03-03	Blood smear negative / LAMP not done	Negative
3324	2012-03-06	Blood smear negative / LAMP negative	Negative
3324	2012-03-24	Blood smear negative / LAMP not done	Negative
3324	2012-06-24	Blood smear negative / LAMP not done	Negative
3324	2012-09-06	Blood smear negative / LAMP positive	Positive
3324	2012-09-09	Blood smear negative / LAMP not done	Negative
3324	2012-11-28	Blood smear negative / LAMP not done	Negative
3324	2012-12-06	Blood smear negative / LAMP negative	Negative
3324	2013-03-07	Blood smear negative / LAMP positive	Positive
3324	2013-05-30	Blood smear negative / LAMP negative	Negative
3324	2013-08-29	Blood smear negative / LAMP negative	Negative
3324	2013-09-29	Blood smear negative / LAMP not done	Negative		Helminth infection
3324	2013-10-28	Blood smear not indicated	N/A		Upper respiratory tract infection
3324	2013-12-05	Blood smear negative / LAMP positive	Positive	pre-IRS sample
3324	2014-03-04	Blood smear negative / LAMP negative	Negative
3324	2014-06-03	Blood smear negative / LAMP positive	Positive
3324	2014-07-17	Blood smear negative / LAMP not done	Negative
3324	2014-09-04	Blood smear negative / LAMP negative	Negative
3324	2014-12-04	Blood smear negative / LAMP negative	Negative
3324	2014-12-17	Blood smear negative / LAMP not done	Negative
3324	2015-02-27	Blood smear negative / LAMP negative	Negative
3324	2015-05-07	Blood smear negative / LAMP not done	Negative
3324	2015-05-29	Blood smear negative / LAMP negative	Negative
3324	2015-08-08	Blood smear positive / no malaria	Positive
3324	2015-08-21	Blood smear negative / LAMP negative	Negative
3324	2015-11-26	Blood smear negative / LAMP negative	Negative
3324	2016-02-06	Blood smear negative / LAMP not done	Negative
3324	2016-03-01	Blood smear negative / LAMP negative	Negative
3324	2016-06-02	Blood smear negative / LAMP negative	Negative
3324	2016-08-03	Blood smear negative / LAMP negative	Negative
3324	2016-08-25	Blood smear negative / LAMP negative	Negative
3324	2016-09-22	Blood smear negative / LAMP negative	Negative
3324	2016-10-20	Blood smear negative / LAMP negative	Negative
3324	2016-10-28	Blood smear not indicated	N/A		Urinary tract infection
3324	2016-11-17	Blood smear negative / LAMP negative	Negative	post-IRS sample
3324	2016-12-13	Blood smear negative / LAMP negative	Negative
3341	2012-03-06	Blood smear negative / LAMP positive	Positive
3341	2012-06-05	Blood smear negative / LAMP positive	Positive
3341	2012-09-04	Blood smear negative / LAMP positive	Positive
3341	2012-10-30	Blood smear negative / LAMP not done	Negative
3341	2012-12-04	Blood smear negative / LAMP positive	Positive
3341	2013-01-12	Blood smear negative / LAMP not done	Negative
3341	2013-03-09	Blood smear negative / LAMP negative	Negative
3341	2013-04-27	Blood smear negative / LAMP not done	Negative
3341	2013-06-06	Blood smear negative / LAMP positive	Positive
3341	2013-09-05	Blood smear negative / LAMP negative	Negative
3341	2013-12-04	Symptomatic malaria	Positive
3341	2014-03-05	Blood smear negative / LAMP negative	Negative
3341	2014-04-18	Blood smear negative / LAMP not done	Negative		Upper respiratory tract infection
3341	2014-06-05	Blood smear negative / LAMP positive	Positive	pre-IRS sample
3341	2014-09-04	Blood smear negative / LAMP negative	Negative
3341	2014-12-04	Blood smear negative / LAMP negative	Negative
3341	2015-03-25	Blood smear negative / LAMP negative	Negative
3341	2015-06-17	Blood smear negative / LAMP negative	Negative
3341	2015-09-10	Blood smear negative / LAMP negative	Negative
3341	2015-12-03	Blood smear negative / LAMP negative	Negative
3341	2016-03-03	Blood smear negative / LAMP negative	Negative
3341	2016-06-01	Blood smear negative / LAMP negative	Negative
3341	2016-08-31	Blood smear negative / LAMP negative	Negative
3341	2016-09-21	Blood smear negative / LAMP negative	Negative
3341	2016-10-19	Blood smear negative / LAMP negative	Negative		Common cold / flu
3341	2016-11-19	Blood smear negative / LAMP negative	Negative	post-IRS sample
3341	2016-12-14	Blood smear negative / LAMP negative	Negative

## Sheet: Figure 2 - %
Total B cells
	Naïve						Unswitched memory						Switched memory						Double negative
	resting			activated			resting			activated			resting			activated			DN1			DN2
donor	pre-IRS	post-IRS		pre-IRS	post-IRS		pre-IRS	post-IRS		pre-IRS	post-IRS		pre-IRS	post-IRS		pre-IRS	post-IRS		pre-IRS	post-IRS		pre-IRS	post-IRS
3151	33.4	35.2		5.3	2.76		8.86	11.8		3.53	3.32		21.6	26.7		9.95	5.58		2.79	3.76		10.2	6.31
3188	28.9	23.4		5.47	4.63		8.4	2.84		3.49	2.51		22.5	18.9		11.8	14.6		2.04	4.74		14.9	21.5
3212	16.3	36.2		4.17	2.53		4.03	5.4		1.78	1.12		21.2	26.2		27.6	9.31		1.89	3.41		18.6	9.89
3244	22.2	31.3		4.93	1.62		9.62	11.2		3.54	1.4		26	36.2		16	7.12		1.35	3.47		12	4.8
3261	11.7	36.1		3.01	1.66		8.13	8.51		3.37	1.01		42.1	38.4		12.8	4.72		1.29	3		13.7	3.74
3283	58.3	72.2		2.82	2.23		5.86	4.09		1.42	0.784		16.9	11.8		2.5	1.42		5.28	3.83		3.66	1.57
3338	22.8	17.6		5.57	1.23		13.5	12.3		3.57	2.44		26.2	38.4		10.7	10.3		3.18	6.56		9.77	6.32
3223	31	57.7		8.99	2.6		5.07	4.04		3.51	2.6		22.1	17.4		12.9	5.81		2.38	2.79		10.5	3.14
3324	44.9	19.8		13.8	3.11		5.51	2.59		2.66	1.02		10	16.3		3.57	8.05		3.77	5.8		7.06	29
3341	30.6	42.6		4.33	2.14		3.1	3.67		2.39	0.877		17.5	21.3		15.2	8.31		1.6	2.96		21.1	14
MSP1/AMA1
	Naïve						Unswitched memory						Switched memory						Double negative						Total B cells
	resting			activated			resting			activated			resting			activated			DN1			DN2
donor	pre-IRS	post-IRS		pre-IRS	post-IRS		pre-IRS	post-IRS		pre-IRS	post-IRS		pre-IRS	post-IRS		pre-IRS	post-IRS		pre-IRS	post-IRS		pre-IRS	post-IRS		pre-IRS	post-IRS
3151	0.19	0.104		0.0576	0.0119		0.0401	0.0149		0.02	0.00894		0.285	0.176		0.2	0.0357		0.00501	0.00894		0.213	0.11		1.07	0.509
3188	0.224	0.0179		0.0467	0		0.0301	0		0.0301	0		0.24	0.0447		0.337	0.0804		0.01	0.0179		0.22	0.107		1.17	0.295
3212	0.00725	0.0195		0.00906	0.00778		0.00906	0.00778		0.0127	0.00778		0.0815	0.0759		0.393	0.0895		0	0		0.163	0.0467		0.69	0.268
3244	0.0684	0.0261		0.0697	0.0124		0.0199	0.00869		0.00995	0.00248		0.132	0.0819		0.238	0.036		0.00249	0.00248		0.167	0.0273		0.838	0.247
3261	0.0399	0.204		0.0233	0.00453		0.0233	0.0725		0.0166	0.00907		0.116	0.304		0.0648	0.0453		0.00332	0.0272		0.0448	0.0317		0.337	0.716
3283	0.0578	0.0628		0.0231	0		0.00578	0.0109		0	0		0.0173	0.0082		0	0.00273		0	0		0.0231	0.00273		0.15	0.0929
3338	0.028	0.00914		0.008	0		0.008	0.00914		0.004	0		0.196	0.155		0.088	0.0274		0	0		0.072	0.0457		0.42	0.274
3223	0.0094	0.022		0.0132	0.00732		0.00188	0		0.0113	0.0122		0.0808	0.0171		0.167	0.022		0	0		0.0545	0.00732		0.342	0.124
3324	0.0456	0.00974		0.0249	0.00974		0.00415	0.00243		0.00138	0.0073		0.00277	0.0609		0.00553	0.0487		0	0.0146		0.00691	0.0901		0.136	0.282
3341	0.0278	0.0139		0.0145	0.00632		0.00445	0.00126		0.0156	0.00632		0.0811	0.0632		0.177	0.0493		0	0.00253		0.188	0.128		0.53	0.305
CIDRa1
	Naïve						Unswitched memory						Switched memory						Double negative						Total B cells
	resting			activated			resting			activated			resting			activated			DN1			DN2
donor	pre-IRS	post-IRS		pre-IRS	post-IRS		pre-IRS	post-IRS		pre-IRS	post-IRS		pre-IRS	post-IRS		pre-IRS	post-IRS		pre-IRS	post-IRS		pre-IRS	post-IRS		pre-IRS	post-IRS
3151	0.0977	0.0328		0.0175	0.00298		0.0351	0.00894		0.00751	0.00596		0.0776	0.0328		0.0326	0.0149		0.0025	0.00298		0.0275	0.0238		0.321	0.143
3188	0.0334	0		0.00668	0		0.0167	0		0.00334	0		0.0167	0.00894		0.01	0		0	0		0.0267	0.0179		0.117	0.0804
3212	0.00362	0.0175		0.00181	0		0	0.00584		0.00181	0.00584		0.0109	0.0156		0.0145	0.00584		0	0.00195		0.00543	0.00778		0.0417	0.0642
3244	0.111	0.0124		0.0274	0.00621		0.0199	0.00372		0.0261	0.00124		0.0846	0.0261		0.0622	0.0335		0.00373	0		0.0634	0.00869		0.417	0.0993
3261	0.00498	0.131		0.0166	0.00453		0.0266	0.0544		0.0199	0.0136		0.113	0.222		0.0415	0.0272		0.00166	0.00907		0.0432	0.0272		0.272	0.508
3283	0.0635	0.0628		0.00578	0.00273		0.0173	0.0191		0.0116	0.00273		0.0231	0.0273		0.00578	0.0082		0	0.00273		0.0289	0.0137		0.162	0.145
3338	0.024	0.00914		0.032	0		0.008	0.0457		0.012	0		0.08	0.0731		0.056	0.0274		0.004	0.00914		0.076	0.0274		0.308	0.192
3223	0.115	0.0171		0.0414	0.00244		0.00376	0.00244		0.0188	0		0.0508	0.00488		0.0752	0.00732		0	0		0.079	0.0146		0.402	0.0537
3324	0.0429	0.0073		0.136	0.0073		0.00553	0.00487		0.00415	0.00974		0.0194	0.0122		0.0152	0.0073		0.00415	0.00243		0.0899	0.0341		0.366	0.102
3341	0.0122	0.00253		0.0122	0.00126		0.00222	0		0.00889	0.00253		0.0311	0.0101		0.0289	0.00126		0	0		0.0545	0.0114		0.155	0.0291
Total B cells (%) - Pf-naïve US donors
	Naïve		Unsw. memory		Sw. memory
Donor	resting	act.	resting	act.	resting	act.	DN1	DN2	PBs
1	79.5	1.93	4.86	0.46	9.02	0.561	2.08	0.103	0.206
2	71	0.746	4.81	0.717	14.9	1.63	4	0.483	0.315
3	78.3	2.62	4.21	0.92	6.67	1.94	2.94	0.538	0.308
4	61.6	7.24	8.99	1.7	12.3	2.36	1.67	1.19	0.136
5	80.3	0.542	4.9	0.656	9.88	0.773	1.38	0.405	0.148
6	54.7	0.887	8.5	1.89	17.6	3.32	6.62	3.33	0.154
7	84.4	1.67	6.65	0.544	3.68	0.465	0.879	0.159	0.081
median	78.3	1.67	4.9	0.717	9.88	1.63	2.08	0.483	0.154

## Sheet: Figure 2 - n
Total B cells
	Naïve						Unswitched memory						Switched memory						Double negative						Total B cells
	resting			activated			resting			activated			resting			activated			DN1			DN2
donor	pre-IRS	post-IRS		pre-IRS	post-IRS		pre-IRS	post-IRS		pre-IRS	post-IRS		pre-IRS	post-IRS		pre-IRS	post-IRS		pre-IRS	post-IRS		pre-IRS	post-IRS		pre-IRS	post-IRS
3151	13320	11810		2117	925		3539	3963		1409	1116		8615	8972		3974	1874		1114	1262		4076	2118		39931	33575
3188	8649	2615		1639	518		2516	318		1046	281		6732	2117		3533	1631		611	530		4472	2403		29948	11189
3212	8999	18621		2302	1299		2222	2774		983	577		11705	13449		15239	4785		1045	1752		10253	5083		55198	51402
3244	17858	25213		3967	1305		7737	9054		2843	1126		20913	29117		12879	5735		1083	2795		9681	3869		80399	80541
3261	7048	7970		1811	367		4897	1877		2027	222		25374	8462		7728	1042		777	661		8234	824		60204	22060
3283	10093	26423		488	816		1014	1497		245	287		2933	4302		433	521		914	1401		633	574		17312	36601
3338	5697	1931		1392	135		3380	1345		891	267		6545	4199		2683	1129		794	718		2442	692		24988	10945
3223	16471	23654		4781	1067		2696	1658		1869	1067		11781	7135		6861	2381		1267	1143		5592	1288		53190	40993
3324	32497	8146		10015	1279		3983	1063		1924	417		7242	6678		2583	3308		2724	2383		5105	11918		72323	41068
3341	27569	33674		3896	1693		2793	2901		2146	694		15760	16833		13703	6577		1439	2338		19020	11064		89957	79110
MSP1/AMA1
	Naïve						Unswitched memory						Switched memory						Double negative						Total B cells
	resting			activated			resting			activated			resting			activated			DN1			DN2
donor	pre-IRS	post-IRS		pre-IRS	post-IRS		pre-IRS	post-IRS		pre-IRS	post-IRS		pre-IRS	post-IRS		pre-IRS	post-IRS		pre-IRS	post-IRS		pre-IRS	post-IRS		pre-IRS	post-IRS
3151	76	35		23	4		16	5		8	3		114	59		80	12		2	3		85	37		427	171
3188	67	2		14	0		9	0		9	0		72	5		101	9		3	2		66	12		349	33
3212	4	10		5	4		5	4		7	4		45	39		218	46		0	0		90	24		383	138
3244	55	21		56	10		16	7		8	2		106	66		191	29		2	2		134	22		674	200
3261	24	45		14	1		14	16		10	2		70	67		39	10		2	6		27	7		203	159
3283	10	23		4	0		1	4		0	0		3	3		0	1		0	0		4	1		26	34
3338	7	1		2	0		2	1		1	0		49	17		22	3		0	0		18	5		105	30
3223	5	9		7	3		1	0		6	5		43	7		89	9		0	0		29	3		182	51
3324	33	4		18	4		3	1		1	3		2	25		4	20		0	6		5	37		98	116
3341	25	11		13	5		5	1		14	5		73	50		159	39		0	2		169	101		478	241
CIDRa1
	Naïve						Unswitched memory						Switched memory						Double negative						Total B cells
	resting			activated			resting			activated			resting			activated			DN1			DN2
donor	pre-IRS	post-IRS		pre-IRS	post-IRS		pre-IRS	post-IRS		pre-IRS	post-IRS		pre-IRS	post-IRS		pre-IRS	post-IRS		pre-IRS	post-IRS		pre-IRS	post-IRS		pre-IRS	post-IRS
3151	39	11		7	1		14	3		3	2		31	11		13	5		1	1		11	8		129	48
3188	10	0		2	0		5	0		1	0		6	1		3	0		0	0		8	2		36	9
3212	2	9		1	0		0	3		1	3		6	8		8	3		0	1		3	4		23	33
3244	89	10		22	5		17	3		21	1		68	21		50	27		3	0		51	7		339	80
3261	3	29		10	1		17	12		12	3		68	49		25	6		1	2		26	6		165	112
3283	11	23		1	1		3	7		2	1		4	10		1	3		0	1		5	5		28	53
3338	6	1		8	0		3	5		3	0		21	8		14	3		1	1		19	3		80	21
3223	61	7		22	1		2	1		10	0		27	2		40	3		0	0		42	6		215	22
3324	31	3		98	3		4	2		3	4		14	5		11	3		3	1		65	14		272	42
3341	11	2		11	1		2	0		8	2		28	8		27	1		0	0		49	9		142	23

## Sheet: Figure 3
panel D
		CD19	CD20	CD24	CD21	CD27	CD38	IgD	IgM	IgG	IgA	CXCR3	CXCR5	CD11c	CD86	FcRL5	Tbet	CD95	CD83
	cluster 1	1.82	2.61	0.05	0.05	2.56	2.31	0.14	-0.21	0.51	0.06	0.49	0.23	0.73	2.36	0.07	0.34	2.2	0.8	PB
	cluster 2	2.56	3.4	0.14	0	3.18	-0.06	0.14	-0.03	0.79	0.01	0.54	0.35	2.11	-0.15	0.13	0.59	2.35	0.28	actMBC
	cluster 3	2.91	3.69	-0.01	-0.07	0.3	-0.34	0.14	-0.11	0.75	0.04	0.51	0.22	2.98	0.3	0.45	1.05	2.51	0.4	FcRL5+ DN2
	cluster 4	2.18	3.11	0.24	0.19	0.21	-0.08	0.14	-0.01	0.58	-0.01	0.76	0.52	1.74	-0.18	0.08	0.24	1.6	0.37	FcRL5- DN2
	cluster 5	2	2.97	0.76	0.72	3.11	0.06	0.12	-0.01	0.81	-0.04	0.59	0.9	1.37	-0.25	0.05	0.19	1.51	0.46	CD95+ MBC
	cluster 6	1.64	2.41	0.47	1.07	1.68	0.54	0.19	0.34	0.09	-0.12	0.36	1.1	0.05	-0.29	0.07	-0.01	0.08	0.61	CD95- MBC
	uswM	1.63	2.4	0.74	0.86	1.93	0.18	1.03	2.25	-0.07	-0.06	0.38	0.98	0.09	-0.27	0.09	0.05	0.08	0.55
	DN	2.12	2.94	0.04	0.09	0.15	-0.1	0.13	0.03	0.29	0.01	0.54	0.38	1.93	-0.07	0.12	0.31	1.03	0.39
	swM	1.92	2.51	0.38	0.83	2.58	0.22	0.09	0	0.19	0.01	0.44	1.02	0.46	-0.13	0.06	0.09	0.6	0.49
	nBC	1.18	2.13	0.12	1.03	0.13	1.11	1.57	1.18	-0.05	-0.06	0.3	1.21	-0.01	-0.2	0.06	-0.03	-0.03	0.49
	total B cells	1.64	2.42	0.2	0.82	0.4	0.37	0.32	0.41	0.03	-0.02	0.37	1.04	0.15	-0.17	0.07	0.05	0.11	0.48
		Each column (B cell marker) is color-coded relative to the maximum intensity of that marker observed among all B cell populations
				Distribution of clusters (%)							Overlap in composition (%)
panel E				MSP1 / AMA1			CIDRα1				pre-IRS versus post-IRS				MSP1 / AMA1 versus CIDRα1
	Cluster	Annotation		pre-IRS	post-IRS		pre-IRS	post-IRS			MSP1 / AMA1		CIDRα1		pre-IRS		post-IRS
	1	PB		0.736016	0.521512		5.91216	1.26582			0.521512		1.26582		0.736016		0.521512
	2	actMBC		26.3003	6.91004		13.0068	1.26582			6.91004		1.26582		13.0068		1.26582
	3	FcRL5+ DN2		13.4446	4.43285		19.7635	6.96203			4.43285		6.96203		13.4446		4.43285
	4	FcRL5- DN2		24.6811	36.5059		12.3311	9.49367			24.6811		9.49367		12.3311		9.49367
	5	CD95+ MBC		24.8283	28.9439		24.1554	15.8228			24.8283		15.8228		24.1554		15.8228
	6	CD95- MBC		10.0098	22.6858		24.8311	65.1899			10.0098		24.8311		10.0098		22.6858
				100	100		100	100			71.3835		59.6412		73.6836		54.2224

## Sheet: Figure 4
Number of antigen-specific switched memory B cells							Percentage of marker+ switched memory B cells
								CD95											CD11c
	pre-IRS			post-IRS				pre-IRS					post-IRS						pre-IRS					post-IRS
donor	MSP1/AMA1	CIDRα1		MSP1/AMA1	CIDRα1		donor	all	MSP1/AMA1	CIDRα1		donor	all	MSP1/AMA1	CIDRα1			donor	all	MSP1/AMA1	CIDRα1		donor	all	MSP1/AMA1	CIDRα1
3151	194	44		71	16		3151	54.2	85.7	66.7		3151	33.8	78.6	33.3			3151	53.2	78.2	69.7		3151	34.6	75	33.3
3188	173	9		14	1		3188	47.6	80			3188	26.7	77.8				3188	51.9	78.5			3188	41.1	88.9
3212	263	14		85	11		3212	73.3	99.6	87.5		3212	49.9	92.8	37.5			3212	68.6	93.4	87.5		3212	46.1	82.6	25
3244	297	118		95	48		3244	64.8	96.8	65.4		3244	33.3	83.3	28.6			3244	43.7	84.2	51.3		3244	19.2	66.7	9.52
3261	109	93		77	55		3261	48.3	58	40		3261	30.7	19	18.9			3261	47.6	62.5	47.5		3261	33.8	31	21.6
3283	3	5		4	13		3283	27.8				3283	28		0			3283	23.1				3283	21.8		0
3338	71	35		20	11		3338	59	97.2	75		3338	44.8	84.2	75			3338	44.4	59.2	50		3338	28.5	31.6	50
3223	132	67		16	5		3223	50.4	95.9	71.4		3223	42.8	85.7				3223	50.3	85.2	71.4		3223	41.3	92.9
3324	6	25		45	8		3324	39.8		81.8		3324	45.3	81.3				3324	30.6		50		3324	37	71.9
3341	232	55		89	9		3341	70.8	97.6	90.9		3341	50.5	84.4				3341	61.2	92	75		3341	44.9	94.8
							median	52.3	96.35	73.2		median	38.3	83.3	30.95			median	48.95	81.35	60.5		median	35.8	75	23.3
								T-bet											FcRL5
	Samples marked in red were not included in the analysis							pre-IRS					post-IRS						pre-IRS					post-IRS
	because the number of cells was fewer than 10						donor	all	MSP1/AMA1	CIDRα1		donor	all	MSP1/AMA1	CIDRα1			donor	all	MSP1/AMA1	CIDRα1		donor	all	MSP1/AMA1	CIDRα1
	(empty cells in tables on the right)						3151	8.79	14.3	18.2		3151	3.57	10.7	0			3151	3.11	4.08	12.1		3151	1.66	7.14	0
							3188	17.6	25.4			3188	8.62	33.3				3188	8.77	8.46			3188	0.934	0
							3212	50.6	69.5	62.5		3212	17.8	37.7	0			3212	12.9	12.8	12.5		3212	2.29	4.35	0
							3244	27.6	48.2	26.9		3244	7.92	24.4	0			3244	8.38	7.11	19.2		3244	2.7	1.28	0
							3261	10.9	28.4	10		3261	2.5	3.45	2.7			3261	3.88	2.27	2.5		3261	1.33	1.72	2.7
							3283	2.85				3283	2.01		0			3283	1.6				3283	0.85		0
							3338	26.5	49.3	50		3338	11.8	21.1	25			3338	6.09	4.23	12.5		3338	1.78	5.26	0
							3223	21.6	50.8	35.7		3223	5.15	0				3223	4.96	4.1	4.76		3223	1.92	0
							3324	7.38		18.2		3324	9.9	18.8				3324	5.13		4.55		3324	4.26	9.38
							3341	25.4	29.7	40.9		3341	6.32	2.6				3341	7.42	4.25	18.2		3341	0.965	0
							median	19.922	39.45	32.8		median	7.559	16.8944	4.61667			median	5.61	4.24	12.3		median	1.72	1.72	0
Percentage of marker+ switched memory B cells among Pf-naïve US donors
	CD11c	CD95	T-bet	FcRL5
1	15.1	72.3	5.98	4.69
2	9.68	49.2	5.65	8.39
3	15	43.8	13.2	15.5
4	10.9	39.1	3.61	5.53
5	9.61	60.1	4.76	2.51
6	11.8	56.3	6.04	3.44
7	13.1	49.6	4.81	3.68
median	11.8	49.6	5.65	4.69

## Sheet: Figure 5
panel B			percentages				n cells
			atBC1	atBC2	atBC3		atBC1	atBC2	atBC3	sum
	pre-IRS	all atypical	24.634	27.2809	48.0851		13764	15243	26868	55875
		MSP1/AMA1	10.4331	42.126	47.4409		53	214	241	508
		CIDRa1	36.0784	47.0588	16.8627		92	120	43	255
	post-IRS	all atypical	5.94748	39.81	54.236		1880	12584	17144	31610
		MSP1/AMA1	0.497512	42.2886	57.2139		1	85	115	201
		CIDRa1	16.3636	34.5455	49.0909		9	19	27	55
panel C			normalized percentages				n cells
			MSP1/AMA1	CIDRa1			MSP1/AMA1	CIDRa1	total
	pre-IRS	resting swM	51.7682	48.2318			577	273	850
		activated swM	50.9675	49.0325			2925	1429	4354
		atBC1	22.6337	77.3663			53	92	145
		atBC2	47.5238	52.4762			214	120	334
		atBC3	74.0003	25.9997			241	43	284
	post-IRS	resting swM	50.5464	49.4536			338	123	461
		activated swM	49.6187	50.3813			1173	443	1616
		atBC1	3.96873	96.0313			1	9	10
		atBC2	62.4621	37.5379			85	19	104
		atBC3	61.3036	38.6964			115	27	142

## Sheet: Figure S2
	Total B cells
	double negative												Total B cells - Pf-naïve US donors
	DN3			DN4			Plasmablasts
donor	pre-IRS	post-IRS		pre-IRS	post-IRS		pre-IRS	post-IRS					donor	DN3	DN4	PBs
3151	1.1	0.834		3.21	3.62		0.0676	0.0328					1	0.103	0.684	0.206
3188	1.13	5.53		1.01	1.08		0.2	0.295					2	0.411	0.583	0.315
3212	0.708	0.963		3.45	4.79		0.234	0.123					3	0.553	0.783	0.308
3244	0.873	1.01		1.93	1.03		0.276	0.24					4	0.409	0.243	0.136
3261	1.06	1.12		2.41	1.22		0.121	0.12					5	0.112	0.162	0.148
3283	0.872	0.53		1.65	1.09		0.312	0.101					6	1.17	1.61	0.154
3338	1.39	2.46		2.73	2.11		0.236	0.134					7	0.0775	0.172	0.081
3223	0.921	1.38		1.87	1.25		0.169	0.143					median	0.409	0.583	0.154
3324	2.11	2.53		4.77	11.4		0.466	0.117
3341	1.12	1.07		2.59	2.95		0.185	0.0897
	MSP1/AMA1
	double negative
	DN3			DN4			Plasmablasts
donor	pre-IRS	post-IRS		pre-IRS	post-IRS		pre-IRS	post-IRS
3151	0.00751	0.00894		0.0501	0.0268		0	0.00298
3188	0.0134	0.0268		0.0134	0		0	0
3212	0.00362	0		0.0109	0.0136		0.00181	0
3244	0.0224	0.00869		0.00995	0.0124		0	0.00453
3261	0.00332	0.00907		0.00166	0.00907		0	0
3283	0.0116	0		0	0.00273		0	0
3338	0	0.0183		0.016	0.00914		0	0
3223	0	0.00244		0.00188	0		0	0
3324	0.00415	0.00487		0.00415	0.0341		0	0
3341	0.00333	0.00632		0.0145	0.0278		0	0
	CIDRa1
	double negative
	DN3			DN4			Plasmablasts
donor	pre-IRS	post-IRS		pre-IRS	post-IRS		pre-IRS	post-IRS
3151	0.01	0.0119		0.01	0.00298		0.00501	0.00298
3188	0.00334	0.0536		0	0		0	0
3212	0	0.00195		0.00181	0.00195		0.00181	0
3244	0.00373	0.00497		0.00373	0.00124		0.00166	0
3261	0.00166	0.00907		0.00166	0.00453		0	0.00273
3283	0	0.00273		0.00578	0		0.004	0
3338	0.008	0		0.008	0		0.0207	0
3223	0.015	0.00488		0.00188	0		0.00498	0
3324	0.0166	0.0073		0.0221	0.00974		0.00376	0
3341	0	0		0.00111	0		0.00333	0

## Sheet: Figure S5
				estimated number of B cells to
	% among total B cells			detect one antigen-specific cell			number of cells detected
donor	MSP1/AMA1	CIDRa1		MSP1/AMA1	CIDRa1		rest swM	act swM	atBC1	atBC2	atBC3
3151	1.07	0.321		93.4579	311.526		8615	3974	405	1863	1657		red = too few cells to (theoretically) detect at least one B cell of each antigen specificity
3188	1.17	0.117		85.4701	854.701		6732	3533	822	2856	617		(shown as empty cells in tables below)
3212	0.69	0.0417		144.928	2398.08		11705	15239	1384	1302	958
3244	0.838	0.417		119.332	239.808		20913	12879	1614	2785	1992
3261	0.337	0.272		296.736	367.647		25374	7728	1552	4259	2310
3283	0.15	0.162		666.667	617.284		2933	433	97	280	236
3338	0.42	0.308		238.095	324.675		6545	2683	579	807	940
3223	0.342	0.402		292.398	248.756		11781	6861	1707	1981	1496
3324	0.136	0.366		735.294	273.224		7242	2583	798	1571	935
3341	0.53	0.155		188.679	645.161		15760	13703	4807	9165	4103
				Percentage antigen-specific cells per B cell population
				rest swM			act swM			atBC1			atBC2			atBC3
				MSP1/AMA1	CIDRa1		MSP1/AMA1	CIDRa1		MSP1/AMA1	CIDRa1		MSP1/AMA1	CIDRa1		MSP1/AMA1	CIDRa1
				1.32327	0.359837		2.01309	0.327126		1.97531	0.740741		1.66398	0.322061		2.1726	0.18105
				1.06952	0.0891266		2.85876	0.0849137					1.12045	0.17507
				0.384451	0.0512601		1.43054	0.0524969
				0.506862	0.325157		1.48303	0.388229		0.309789	1.48699		0.969479	0.574506		4.76908	0.200803
				0.275873	0.267991		0.504658	0.323499		0	0.257732		0.234797	0.328716		0.692641	0.30303		what does red mean here?
				0.102284	0.136379		0	0.230947
				0.748663	0.320856		0.819978	0.521804		0.863558	0.518135		0.619579	1.23916		0.744681	0.212766
				0.364994	0.229183		1.29719	0.583005		0.351494	1.52314		0.656234	0.403836		0.601604	0.334225
				0.0276167	0.193317		0.154859	0.425861		0	0.501253		0	2.29153		0.106952	2.03209
				0.463198	0.177665		1.16033	0.197037		0.332848	0.520075		0.70922	0.196399		1.53546	0.0974896
				Normalized distribution of antigen-specific cells per B cell population
Total antigen-specific B cells				rest swM			act swM			atBC1			atBC2			atBC3
donor	MSP1/AMA1	CIDRa1		MSP1/AMA1	CIDRa1		MSP1/AMA1	CIDRa1		MSP1/AMA1	CIDRa1		MSP1/AMA1	CIDRa1		MSP1/AMA1	CIDRa1
3151	427	129		52.6286	47.3714		65.0243	34.9757		44.6174	55.3826		60.9511	39.0489		78.3797	21.6203
3188	349	36		55.3137	44.6863		77.6425	22.3575					39.7653	60.2347
3212	383	23		31.0531	68.9469		62.0698	37.9302
3244	674	339		43.9474	56.0526		65.7691	34.2309		9.48464	90.5154		45.9096	54.0904		92.2753	7.72471
3261	203	165		45.5549	54.4451		55.9079	44.0921		0	100		36.732	63.268		65.0086	34.9914
3283	26	28		44.6809	55.3191		0	100
3338	105	80		64	36		54.4892	45.5108		55.9441	44.0559		27.5862	72.4138		72.7273	27.2727
3223	182	215		65.2942	34.7058		72.4399	27.5601		21.4215	78.5785		65.7492	34.2508		68.0141	31.9859
3324	98	272		28.3925	71.6075		50.2308	49.7692		0	100		0	100		12.746	87.254
3341	478	142		43.6463	56.3537		63.6287	36.3713		15.9752	84.0248		51.7551	48.2449		82.3909	17.6091
